# Supplementary material for: Comparative Computational Modeling of the Bat and Human Immune Response to Viral Infection with the Comparative Biology Immune Agent Based Model
Source: Viruses. 2021 Aug 16;13(8):1620. doi: 10.3390/v13081620 (PMC8402910; doi:10.3390/v13081620)
Supplement: Supplementary file 1 [file viruses-13-01620-s001.zip]

Archive with 1 entries (1 files):
- viruses-1299052-si final.pdf
